# Supplementary material for: Class II MHC Self-Antigen Presentation in Human B and T Lymphocytes
Source: PLoS One. 2012 Jan 27;7(1):e29805. doi: 10.1371/journal.pone.0029805 (PMC3267721; doi:10.1371/journal.pone.0029805)
Supplement: Table S5 — Non-self peptides identified during protein elution, for both donors. (XLS) [file pone.0029805.s006.xls]

## Sheet: Sheet1
Table S5
Non-self peptides identified (both donors)
	entry name	gene name	protein name	peptide consensus	relative freq.
viral	POLG_HRV14		Genome polyprotein	AETQYGITVLNHMGSMAFR	0.0805802
	VIF_HV2D2		Human immunodeficiency virus t	NRAQQGSGQPFAPRTYF	0.0805802
	VE6_HPV70	E6	Protein E6	KLYNLSIRCMSCLKPLCPAEKLRHVNTKR	0.0805802
	VL2_HPV41	L2	Minor capsid protein L2	VTSTPERVPIQERLPIRP	0.0805802
serum	ALBU_HUMAN	ALB	Serum albumin	KVFDEFKPLVEEPQNLIKQ	0.0805802
	TRFE_HUMAN	TF	Serotransferrin	KSKEFQLFSSPHGKDL	0.402901
				EDPQTFYYAVAVVKKD	0.0805802
				YFGYSGAFKC	0.0805802
	SAMP_HUMAN	APCS	Serum amyloid P-component	GIAEFWINGTPLVKK	0.564061
non-human	CNGB3_MOUSE	Cngb3	Cyclic nucleotide-gated cation channel beta-3	TKVLETSIINEYTDAHL	0.0805802
	DAAM2_MOUSE	Daam2	Disheveled-associated activator of morphogenesis 2	RGQVAELVARHNESSTGPVSSPPPPGGPLTL	0.0805802
	GORS2_MOUSE		Golgi reassembly-stacking protein 2	SLASMPPMNPATTLPSLMPLSAGLPSL	0.0805802
	GUC1B_MOUSE	Guca1b	Guanylyl cyclase-activating protein 2	LSWEEAEAAGEMDVAEL	0.0805802
	ILI2_MOUSE	Ifi202	Interferon-activable protein 202	SGNHSFIKGEKLLKESFEGDGYH	0.0805802
	IRX6_MOUSE	Irx6	Iroquois-class homeodomain protein IRX-6	CETAPRSVSDVASASTSASTL	0.0805802
	NFM_MOUSE	Nefm	Neurofilament medium polypeptide	EEAEEKEEEPEAEKSPVKSPEAKEE	0.16116
	NIN_MOUSE	Nin	Ninein	ASEASLDCFSELENS	0.0805802
	NMES1_MOUSE	Nmes1	Normal mucosa of esophagus-specific gene 1 protein	EPWEMVDPTQPQKL	0.16116
	RENBP_MOUSE	Renbp	N-acylglucosamine 2-epimerase	QLSGALATEPMAVPMMLLS	0.0805802
	RFX2_MOUSE	Rfx2	DNA-binding protein RFX2	LGDGSAHSNMHGMPDQAMATQGQHHQQYI	0.0805802
	SCAM5_MOUSE		Secretory carrier-associated membrane protein 5	GWIATISFFGTNIGSAVVMLIPTVMFTVVAVFSF	0.0805802
	SPAT5_MOUSE	Spata5	Spermatogenesis-associated protein 5	RTVNKAGEVLLDVTQSPRDGSGLGLEEST	0.0805802
	SRBS1_MOUSE	Sorbs1	Sorbin and SH3 domain-containing protein 1	GLSLGSISSSSVRDLASH	0.0805802
	WWP1_MOUSE	Wwp1	NEDD4-like E3 ubiquitin-protein ligase WWP1	RGRVYYVDHNTRTTT	0.0805802
	ZCH14_MOUSE	Zcchc14	Zinc finger CCHC domain-containing protein 14	CGVAGIPSSQSSAQ	0.0805802
